# Supplementary material for: Early Changes in Quantitative Ultrasound Imaging Parameters during Neoadjuvant Chemotherapy to Predict Recurrence in Patients with Locally Advanced Breast Cancer
Source: Cancers (Basel). 2022 Feb 28;14(5):1247. doi: 10.3390/cancers14051247 (PMC8909335; doi:10.3390/cancers14051247)
Supplement: Supplementary file 1 [file cancers-14-01247-s001.zip]

Archive with 2 entries (2 files):
- Supplementary File.pdf
- Supplementary.pdf
